# Supplementary material for: Serum and Dietary Vitamin D in Individuals with Class II and III Obesity: Prevalence and Association with Metabolic Syndrome
Source: Nutrients. 2021 Jun 22;13(7):2138. doi: 10.3390/nu13072138 (PMC8308482; doi:10.3390/nu13072138)
Supplement: Supplementary file 1 [file nutrients-13-02138-s001.zip]

Archive with 1 entries (1 files):
- nutrients-1234027-supplementary.pdf
